# Supplementary material for: (1H-Benzimidazol-1-yl)methanol
Source: Acta Crystallogr Sect E Struct Rep Online. 2012 Feb 4;68(Pt 3):o615. doi: 10.1107/S1600536812004114 (PMC3295415; doi:10.1107/S1600536812004114)
Supplement: Supplementary file 1 [file e-68-0o615-sup1.cif]

##############################################################################
#                                                                            #
# This CIF contains the data in a paper accepted for publication in          #
# Acta Crystallographica Section E. It conforms to the requirements of       #
# Notes for Authors for Acta Crystallographica Section E, and has been       #
# peer reviewed under the auspices of the IUCr Commission on Journals.       #
#                                                                            #
# Full details of the Crystallographic Information File format               #
# are given in the paper "The Crystallographic Information File (CIF):       #
# a New Standard Archive File for Crystallography" by S. R. Hall, F. H.      #
# Allen and I. D. Brown [Acta Cryst. (1991), A47, 655-685].                  #
#                                                                            #
# The current version of the core CIF dictionary is obtainable from          #
# ftp://ftp.iucr.org/pub/cif_core.dic.                                       #
#                                                                            #
# Software is freely available for graphical display of the structure(s)     #
# in this CIF. For information consult the CIF software page                 #
# http://www.iucr.org/resources/cif/software.                                #
#                                                                            #
# This file may be used for bona fide research purposes within the           #
# scientific community so long as proper attribution is given to the journal # 
# article from which it was obtained.                                        #
#                                                                            #
##############################################################################
data_global
_audit_creation_method     'Jana2006 Version : 19/12/2011'
_journal_date_recd_electronic     2012-01-16
_journal_date_accepted     2012-01-31
_journal_name_full     'Acta Crystallographica, Section E'
_journal_year     2012
_journal_volume     68
_journal_issue      3
_journal_page_first     o615
_journal_page_last     o615
_journal_paper_category     QO
_journal_paper_doi     10.1107/S1600536812004114
_journal_coeditor_code     BX2398
_publ_contact_author_name     'Augusto Rivera'
_publ_contact_author_address
;
Departamento de Qu\'imica, Universidad Nacional de Colombia,
Ciudad Universitaria, Bogot\'a, Colombia
;
_publ_contact_author_email     'ariverau@unal.edu.co'
_publ_contact_author_fax     '57-1-3165220'
_publ_contact_author_phone     '57-1-3165000'
_publ_section_title
;
(1<i>H</i>-Benzimidazol-1-yl)methanol
;
loop_
    _publ_author_name
    _publ_author_footnote
    _publ_author_address
    'Rivera, Augusto' .
;
Departamento de Qu\'imica, Universidad Nacional de Colombia,
Ciudad Universitaria, Bogot\'a, Colombia
;
    'Maldonado, Mauricio' .
;
Departamento de Qu\'imica, Universidad Nacional de Colombia,
Ciudad Universitaria, Bogot\'a, Colombia
;
    'R\'ios-Motta, Jaime' .
;
Departamento de Qu\'imica, Universidad Nacional de Colombia,
Ciudad Universitaria, Bogot\'a, Colombia
;
    'Fejfarov\'a, Karla' .
;
Institute of Physics ASCR, v.v.i.,
Na Slovance 2
182 21 Prague 8
Czech Republic
;
    'Du\<sek, Michal' .
;
Institute of Physics ASCR, v.v.i.,
Na Slovance 2
182 21 Prague 8
Czech Republic
;
data_I
_chemical_name_systematic
;
(1<i>H</i>-Benzimidazol-1-yl)methanol
;
_chemical_name_common     ?
_chemical_formula_moiety     'C8 H8 N2 O1'
_chemical_formula_sum     'C8 H8 N2 O1'
_chemical_formula_structural     ?
_chemical_formula_analytical     ?
_chemical_formula_iupac     'C8 H8 N2 O1'
_chemical_formula_weight     148.2
_chemical_melting_point     ?
_symmetry_cell_setting     monoclinic
_symmetry_space_group_name_H-M     'P 21/c'
_symmetry_space_group_name_Hall     '-P 2ybc'
loop_
    _symmetry_equiv_pos_site_id
    _symmetry_equiv_pos_as_xyz
    1 x,y,z
    2 -x,y+1/2,-z+1/2
    3 -x,-y,-z
    4 x,-y+1/2,z+1/2
_cell_length_a     13.3181(10)
_cell_length_b     4.2677(3)
_cell_length_c     12.4795(10)
_cell_angle_alpha     90
_cell_angle_beta     95.143(6)
_cell_angle_gamma     90
_cell_volume     706.45(9)
_cell_formula_units_Z     4
_cell_measurement_reflns_used     2690
_cell_measurement_theta_min     3.33
_cell_measurement_theta_max     66.84
_cell_measurement_temperature     120.00(14)
_cell_special_details     ?
_exptl_crystal_description     block
_exptl_crystal_colour     colourless
_exptl_crystal_size_max     0.41
_exptl_crystal_size_mid     0.302
_exptl_crystal_size_min     0.232
_exptl_crystal_density_diffrn     1.3926
_exptl_crystal_density_meas     ?
_exptl_crystal_density_method     'not measured'
_exptl_crystal_F_000     312
_exptl_absorpt_coefficient_mu     0.778
_exptl_absorpt_correction_type     multi-scan
_exptl_absorpt_process_details
;
(CrysAlis PRO; Agilent, 2010)
;
_exptl_absorpt_correction_T_min     0.744
_exptl_absorpt_correction_T_max     1
_exptl_special_details
;
CrysAlisPro (Agilent , 2010)
Empirical absorption correction using spherical harmonics,
 implemented in SCALE3 ABSPACK scaling algorithm.
;
_diffrn_ambient_temperature     120
_diffrn_radiation_type     'Cu K\a'
_diffrn_radiation_wavelength     1.5418
_diffrn_radiation_source     'Enhance Ultra (Cu) X-ray Source'
_diffrn_radiation_monochromator     'mirror'
_diffrn_measurement_device_type
      'Agilent Xcalibur diffractometer with an Atlas (Gemini ultra Cu) detector'
_diffrn_measurement_device     'four-cycle diffractometer'
_diffrn_measurement_method     'rotation method data acquisition using \w'
_diffrn_detector_area_resol_mean     10.3784
_diffrn_reflns_number     4736
_diffrn_reflns_av_R_equivalents     0.0315
_diffrn_reflns_av_sigmaI/netI     0.0192
_diffrn_reflns_theta_min     3.33
_diffrn_reflns_theta_max     67.06
_diffrn_reflns_theta_full     67.06
_diffrn_measured_fraction_theta_max     0.99
_diffrn_measured_fraction_theta_full     0.99
_diffrn_reflns_limit_h_min     -15
_diffrn_reflns_limit_h_max     15
_diffrn_reflns_limit_k_min     -5
_diffrn_reflns_limit_k_max     5
_diffrn_reflns_limit_l_min     -14
_diffrn_reflns_limit_l_max     14
_diffrn_reflns_reduction_process
;
Integration of the CCD images was done by program CrysAlisPro
(Agilent Technologies, 2010). The same program was used for indexing of the
crystal shape and absorption correction.
;
_diffrn_standards_number     0
_diffrn_standards_interval_count     ?
_diffrn_standards_interval_time     ?
_diffrn_standards_decay_%     .
loop_
    _diffrn_standard_refln_index_h
    _diffrn_standard_refln_index_k
    _diffrn_standard_refln_index_l
    ? ? ?
_refine_special_details
;
The refinement was carried out against all reflections. The conventional
<i>R</i>-factor is always based on <i>F</i>. The goodness of fit as well as
the weighted <i>R</i>-factor are based on <i>F</i> and <i>F</i>^2^ for
refinement carried out on <i>F</i> and <i>F</i>^2^, respectively. The
threshold expression is used only for calculating <i>R</i>-factors <i>etc</i>.
and it is not relevant to the choice of reflections for refinement.
The program used for refinement, Jana2006, uses the weighting scheme based on
the experimental expectations, see _refine_ls_weighting_details, that does not
force <i>S</i> to be one. Therefore the values of <i>S</i> are usually larger
than the ones from the <i>SHELX</i> program.
;
_reflns_number_total     1248
_reflns_number_gt     1086
_reflns_threshold_expression     I>3\s(I)
_refine_ls_structure_factor_coef     Fsqd
_refine_ls_R_factor_all     0.0443
_refine_ls_R_factor_gt     0.0394
_refine_ls_wR_factor_gt     0.1020
_refine_ls_wR_factor_ref     0.1052
_refine_ls_goodness_of_fit_ref     1.78
_refine_ls_restrained_S_all     ?
_refine_ls_number_reflns     1248
_refine_ls_number_parameters     103
_refine_ls_number_restraints     0
_refine_ls_number_constraints     29
_refine_ls_hydrogen_treatment     mixed
_refine_ls_weighting_scheme     sigma
_refine_ls_weighting_details     'w=1/[\s^2^(I)+0.0016I^2^]'
_refine_ls_shift/su_max     0.0016
_refine_ls_shift/su_mean     0.0003
_refine_diff_density_max     0.18
_refine_diff_density_min     -0.22
_refine_ls_extinction_method     'none'
_refine_ls_extinction_coef     ?
_refine_ls_abs_structure_details     ?
_refine_ls_abs_structure_Flack     ?
_refine_ls_abs_structure_Rogers     ?
loop_
    _atom_type_symbol
    _atom_type_scat_dispersion_real
    _atom_type_scat_dispersion_imag
    _atom_type_scat_source
    C 0.0181 0.0091 'International Tables Vol C tables 4.2.6.8 and 6.1.1.1'
    H 0.0000 0.0000 'International Tables Vol C tables 4.2.6.8 and 6.1.1.1'
    N 0.0311 0.0180 'International Tables Vol C tables 4.2.6.8 and 6.1.1.1'
    O 0.0492 0.0322 'International Tables Vol C tables 4.2.6.8 and 6.1.1.1'
_computing_data_collection
;
CrysAlisPro (Agilent, 2010)
;
_computing_cell_refinement     'CrysAlis PRO (Agilent, 2010)'
_computing_data_reduction     'CrysAlis PRO (Agilent, 2010)'
_computing_structure_solution     'SIR2002 (Burla <i>et al.</i>, 2003)'
_computing_structure_refinement
                                 'JANA2006 (Pet\<r\'i\<cek <i>et al.</i>, 2006)'
_computing_molecular_graphics     'DIAMOND (Brandenburg & Putz, 2005)'
_computing_publication_material
                                 'JANA2006 (Pet\<r\'i\<cek <i>et al.</i>, 2006)'
loop_
    _atom_site_type_symbol
    _atom_site_label
    _atom_site_fract_x
    _atom_site_fract_y
    _atom_site_fract_z
    _atom_site_U_iso_or_equiv
    _atom_site_adp_type
    _atom_site_calc_flag
    _atom_site_refinement_flags
    _atom_site_occupancy
    _atom_site_symmetry_multiplicity
    _atom_site_disorder_assembly
    _atom_site_disorder_group
    O O1 0.93101(7) 0.3994(2) 0.86004(8) 0.0311(3) Uani d . 1 4 . .
    N N1 0.83140(8) 0.4446(3) 0.69371(9) 0.0247(3) Uani d . 1 4 . .
    N N2 0.81868(9) 0.2744(3) 0.52326(9) 0.0291(4) Uani d . 1 4 . .
    C C1 0.86934(10) 0.4481(3) 0.59626(11) 0.0277(4) Uani d . 1 4 . .
    C C2 0.74835(9) 0.2487(3) 0.68347(10) 0.0243(4) Uani d . 1 4 . .
    C C3 0.68095(10) 0.1551(3) 0.75625(11) 0.0268(4) Uani d . 1 4 . .
    C C4 0.60448(10) -0.0444(3) 0.71773(11) 0.0289(4) Uani d . 1 4 . .
    C C5 0.59534(10) -0.1479(3) 0.61064(12) 0.0308(4) Uani d . 1 4 . .
    C C6 0.66286(10) -0.0572(3) 0.53902(11) 0.0296(4) Uani d . 1 4 . .
    C C7 0.74087(9) 0.1443(3) 0.57631(10) 0.0255(4) Uani d . 1 4 . .
    C C8 0.87514(9) 0.6034(3) 0.79091(10) 0.0271(4) Uani d . 1 4 . .
    H H1 0.927903 0.566907 0.582034 0.0333 Uiso calc R 1 4 . .
    H H3 0.687318 0.225735 0.829577 0.0322 Uiso calc R 1 4 . .
    H H4 0.556364 -0.114071 0.765431 0.0347 Uiso calc R 1 4 . .
    H H5 0.540778 -0.285048 0.586627 0.037 Uiso calc R 1 4 . .
    H H6 0.656443 -0.13025 0.465963 0.0356 Uiso calc R 1 4 . .
    H H8a 0.91753 0.77186 0.771157 0.0325 Uiso calc R 1 4 . .
    H H8b 0.822274 0.695733 0.827835 0.0325 Uiso calc R 1 4 . .
    H H1o 0.8905(14) 0.341(4) 0.9098(15) 0.0373 Uiso d T 1 4 . .
loop_
    _atom_site_aniso_label
    _atom_site_aniso_U_11
    _atom_site_aniso_U_22
    _atom_site_aniso_U_33
    _atom_site_aniso_U_12
    _atom_site_aniso_U_13
    _atom_site_aniso_U_23
    _atom_site_aniso_type_symbol
    O1 0.0258(5) 0.0439(6) 0.0239(5) 0.0053(4) 0.0035(4) 0.0043(4) O
    N1 0.0236(6) 0.0287(6) 0.0218(6) -0.0009(4) 0.0024(4) -0.0001(4) N
    N2 0.0285(6) 0.0358(7) 0.0235(6) -0.0006(4) 0.0053(4) -0.0005(5) N
    C1 0.0253(7) 0.0338(8) 0.0248(7) -0.0016(5) 0.0056(5) 0.0012(5) C
    C2 0.0235(6) 0.0249(7) 0.0244(7) 0.0038(5) 0.0017(5) 0.0013(5) C
    C3 0.0272(7) 0.0287(7) 0.0250(7) 0.0048(5) 0.0052(5) 0.0014(5) C
    C4 0.0252(7) 0.0297(7) 0.0327(8) 0.0028(5) 0.0070(6) 0.0055(5) C
    C5 0.0261(7) 0.0300(7) 0.0355(8) -0.0017(5) -0.0014(6) 0.0024(6) C
    C6 0.0323(7) 0.0305(7) 0.0255(7) 0.0005(5) -0.0008(6) -0.0002(5) C
    C7 0.0254(7) 0.0267(7) 0.0243(7) 0.0030(5) 0.0029(5) 0.0008(5) C
    C8 0.0268(7) 0.0309(7) 0.0234(7) -0.0002(5) 0.0015(5) -0.0010(5) C
loop_
    _geom_bond_atom_site_label_1
    _geom_bond_atom_site_label_2
    _geom_bond_site_symmetry_1
    _geom_bond_site_symmetry_2
    _geom_bond_distance
    _geom_bond_publ_flag
    O1 C8 . . 1.3932(16) ?
    O1 H1o . . 0.894(19) ?
    N1 C1 . . 1.3581(18) ?
    N1 C2 . . 1.3834(16) ?
    N1 C8 . . 1.4638(17) ?
    N2 C1 . . 1.3133(17) ?
    N2 C7 . . 1.3941(18) ?
    C1 H1 . . 0.96 ?
    C2 C3 . . 1.3916(19) ?
    C2 C7 . . 1.4045(18) ?
    C3 C4 . . 1.3804(18) ?
    C3 H3 . . 0.96 ?
    C4 C5 . . 1.402(2) ?
    C4 H4 . . 0.96 ?
    C5 C6 . . 1.379(2) ?
    C5 H5 . . 0.96 ?
    C6 C7 . . 1.3961(18) ?
    C6 H6 . . 0.96 ?
    C8 H8a . . 0.96 ?
    C8 H8b . . 0.96 ?
loop_
    _geom_angle_atom_site_label_1
    _geom_angle_atom_site_label_2
    _geom_angle_atom_site_label_3
    _geom_angle_site_symmetry_1
    _geom_angle_site_symmetry_2
    _geom_angle_site_symmetry_3
    _geom_angle
    _geom_angle_publ_flag
    C8 O1 H1o . . . 106.4(11) ?
    C1 N1 C2 . . . 106.41(11) ?
    C1 N1 C8 . . . 125.77(11) ?
    C2 N1 C8 . . . 127.72(11) ?
    C1 N2 C7 . . . 104.65(11) ?
    N1 C1 N2 . . . 113.94(12) ?
    N1 C1 H1 . . . 123.0293 ?
    N2 C1 H1 . . . 123.0296 ?
    N1 C2 C3 . . . 132.10(12) ?
    N1 C2 C7 . . . 105.52(11) ?
    C3 C2 C7 . . . 122.38(11) ?
    C2 C3 C4 . . . 116.66(12) ?
    C2 C3 H3 . . . 121.6681 ?
    C4 C3 H3 . . . 121.6689 ?
    C3 C4 C5 . . . 121.62(13) ?
    C3 C4 H4 . . . 119.1906 ?
    C5 C4 H4 . . . 119.1913 ?
    C4 C5 C6 . . . 121.57(12) ?
    C4 C5 H5 . . . 119.2139 ?
    C6 C5 H5 . . . 119.2142 ?
    C5 C6 C7 . . . 117.76(13) ?
    C5 C6 H6 . . . 121.1194 ?
    C7 C6 H6 . . . 121.1187 ?
    N2 C7 C2 . . . 109.49(11) ?
    N2 C7 C6 . . . 130.52(12) ?
    C2 C7 C6 . . . 119.99(12) ?
    O1 C8 N1 . . . 112.01(11) ?
    O1 C8 H8a . . . 109.4718 ?
    O1 C8 H8b . . . 109.4708 ?
    N1 C8 H8a . . . 109.4717 ?
    N1 C8 H8b . . . 109.4709 ?
    H8a C8 H8b . . . 106.8062 ?
loop_
    _geom_torsion_atom_site_label_1
    _geom_torsion_atom_site_label_2
    _geom_torsion_atom_site_label_3
    _geom_torsion_atom_site_label_4
    _geom_torsion_site_symmetry_1
    _geom_torsion_site_symmetry_2
    _geom_torsion_site_symmetry_3
    _geom_torsion_site_symmetry_4
    _geom_torsion
    _geom_torsion_publ_flag
    ? ? ? ? ? ? ? ? ? ?
loop_
    _geom_hbond_atom_site_label_D
    _geom_hbond_atom_site_label_H
    _geom_hbond_atom_site_label_A
    _geom_hbond_site_symmetry_D
    _geom_hbond_site_symmetry_H
    _geom_hbond_site_symmetry_A
    _geom_hbond_distance_DH
    _geom_hbond_distance_HA
    _geom_hbond_distance_DA
    _geom_hbond_angle_DHA
    _geom_hbond_publ_flag
    O1 H1o N2 . . 4_555 0.894(19) 1.85(2) 2.7355(16) 173.8(17) yes
    C1 H1 O1 . . 2_756 0.96 2.41 3.2887(17) 151.49 yes
