# Supplementary material for: (1H-Benzimidazol-1-yl)methanol
Source: Acta Crystallogr Sect E Struct Rep Online. 2012 Feb 4;68(Pt 3):o615. doi: 10.1107/S1600536812004114 (PMC3295415; doi:10.1107/S1600536812004114)
Supplement: Supplementary file 2 [file e-68-0o615-Isup2.hkl]

#
# h,k,l, Fc-squared, Fo-squared, sigma(Fo-squared) and status flag
#
data_I
_shelx_title                             '   '
_shelx_refln_list_code                   4
_shelx_F_calc_maximum                    87.58
_exptl_crystal_F_000                     312
_reflns_d_resolution_high                0.8371

loop_
 _symmetry_equiv_pos_as_xyz
 'x, y, z'
 '-x, y+1/2, -z+1/2'
 '-x, -y, -z'
 'x, -y+1/2, z+1/2'

_cell_length_a                           13.3181(10)
_cell_length_b                           4.2677(3)
_cell_length_c                           12.4795(10)
_cell_angle_alpha                        90
_cell_angle_beta                         95.143(6)
_cell_angle_gamma                        90

_shelx_F_squared_multiplier              1.000

loop_
 _refln_index_h
 _refln_index_k
 _refln_index_l
 _refln_F_squared_calc
 _refln_F_squared_meas
 _refln_F_squared_sigma
 _refln_observed_status
   1   0   0  637.75  607.91    4.03 o
   2   0   0 3783.32 3576.16   14.10 o
   3   0   0  242.41  193.40    4.17 o
   4   0   0 3676.27 3303.35   19.95 o
   5   0   0   33.07   23.04    2.00 o
   6   0   0   45.11   44.28    3.00 o
   7   0   0   51.71   60.53    4.00 o
   8   0   0   46.15   43.36    1.61 o
   9   0   0  303.38  298.46    5.26 o
  10   0   0   59.21   55.19    2.04 o
  11   0   0   55.94   55.81    1.74 o
  12   0   0  427.15  461.25    4.92 o
  13   0   0    2.61    2.25    0.54 o
  14   0   0  274.53  286.86    9.35 o
  15   0   0  318.52  359.58    6.01 o
   1   1   0 3180.42 3087.79   13.02 o
   2   1   0 1461.33 1420.97    9.49 o
   3   1   0 2402.55 2438.66   15.97 o
   4   1   0  176.60  174.85    4.40 o
   5   1   0  185.53  198.66    5.17 o
   6   1   0    0.01    0.82    0.75 <
   7   1   0  167.69  157.33    2.58 o
   8   1   0    1.17    3.60    0.42 o
   9   1   0    0.01    0.76    0.38 <
  10   1   0  209.46  205.45    2.49 o
  11   1   0  259.73  260.87    2.90 o
  12   1   0   13.44   12.82    0.80 o
  13   1   0   61.10   62.06    1.75 o
  14   1   0    7.75    8.86    0.59 o
  15   1   0  111.34  124.98    2.38 o
   0   2   0   30.18   21.64    2.40 o
   1   2   0   30.51   24.79    1.49 o
   2   2   0  375.53  388.19    6.85 o
   3   2   0    4.08    2.95    1.05 <
   4   2   0  977.50 1047.10   84.46 o
   5   2   0   11.75    8.24    0.59 o
   6   2   0   58.91   57.76    2.30 o
   7   2   0    2.01    1.31    0.44 <
   8   2   0    8.37    7.29    0.67 o
   9   2   0    0.17   -0.15    0.35 <
  10   2   0    1.31    0.75    0.34 <
  11   2   0   61.88   63.83    1.28 o
  12   2   0   29.08   27.82    0.93 o
  13   2   0    6.83    7.44    0.62 o
  14   2   0   39.77   47.48    1.75 o
   1   3   0   86.27   97.36    3.80 o
   2   3   0  317.87  313.20   10.06 o
   3   3   0   29.43   26.47    1.17 o
   4   3   0   55.88   52.95    2.21 o
   5   3   0   16.79   15.19    0.85 o
   6   3   0    9.26    8.68    0.84 o
   7   3   0   56.83   55.16    1.89 o
   8   3   0    0.84   -0.34    0.34 <
   9   3   0    3.86    4.15    0.52 o
  10   3   0   48.15   47.85    1.52 o
  11   3   0   22.18   22.03    0.96 o
  12   3   0   12.30   16.78    0.92 o
   0   4   0   29.91   28.93    1.37 o
   1   4   0    0.17    0.42    0.50 <
   2   4   0   27.91   29.05    0.94 o
   3   4   0   41.38   43.27    1.16 o
   4   4   0   18.46   17.47    0.66 o
   5   4   0   65.77   65.67    2.28 o
   6   4   0   29.06   33.08    1.42 o
   7   4   0    1.42   -0.35    0.46 <
   8   4   0    1.30    2.47    0.49 o
   9   4   0    5.09    6.69    0.76 o
   1   5   0    2.97    2.14    0.48 o
   2   5   0  126.85  143.98   15.36 o
   3   5   0    1.51    1.40    0.60 <
 -15   1   1   54.46   48.92   12.39 o
 -14   1   1    0.01    0.61    0.31 <
 -13   1   1  133.63  144.06    3.22 o
 -12   1   1  123.32  130.53    2.18 o
 -11   1   1   69.68   69.35    1.50 o
 -10   1   1   70.09   65.88    1.39 o
  -9   1   1   30.32   27.22    0.96 o
  -8   1   1   20.38   15.96    0.71 o
  -7   1   1   12.78    8.81    0.95 o
  -6   1   1  674.83  718.37   11.09 o
  -5   1   1  232.67  257.78    6.66 o
  -4   1   1    0.94    0.74    1.07 <
  -3   1   1 2685.60 2886.85   48.34 o
  -2   1   1 7447.29 7669.61  104.73 o
  -1   1   1   86.63   88.08    2.41 o
   0   1   1  965.97  966.51   26.99 o
   1   1   1  853.18  723.69    9.62 o
   2   1   1 7208.24 6624.74   94.05 o
   3   1   1  549.72  544.79   10.30 o
   4   1   1    5.53    4.97    0.64 o
   5   1   1   36.47   38.77    2.42 o
   6   1   1   20.60   21.59    2.35 o
   7   1   1  532.61  559.80    4.09 o
   8   1   1    3.61    2.37    0.46 o
   9   1   1   42.71   38.63    1.46 o
  10   1   1   15.73   15.59    1.14 o
  11   1   1   34.27   34.59    1.11 o
  12   1   1   31.76   34.05    1.20 o
  13   1   1   63.13   68.01    1.79 o
  14   1   1    3.36    3.70    0.49 o
  15   1   1   41.92   46.31    1.49 o
 -14   2   1    0.00    1.08    0.54 <
 -13   2   1   72.88   75.89    1.73 o
 -12   2   1   22.24   22.94    0.82 o
 -11   2   1   70.08   65.38    1.29 o
 -10   2   1  138.86  138.87    1.86 o
  -9   2   1  310.06  291.06    2.61 o
  -8   2   1   19.47   13.92    0.92 o
  -7   2   1    2.43    1.67    0.42 o
  -6   2   1  119.11  100.96    3.02 o
  -5   2   1   90.18   93.00    2.03 o
  -4   2   1  789.34  833.00   17.83 o
  -3   2   1    4.91    6.05    1.82 o
  -2   2   1   69.14   74.96    3.09 o
  -1   2   1  200.76  178.81    4.70 o
   0   2   1  194.14  178.59    3.85 o
   1   2   1   40.36   48.53    3.45 o
   2   2   1  808.15  800.62    9.74 o
   3   2   1  265.73  258.98    5.95 o
   4   2   1   24.95   14.05    1.65 o
   5   2   1 2011.65 1965.91   15.16 o
   6   2   1   95.49   82.36    1.38 o
   7   2   1  146.01  130.41    2.14 o
   8   2   1  137.28  132.36    2.10 o
   9   2   1  197.21  197.38    2.63 o
  10   2   1   76.25   75.41    1.59 o
  11   2   1   11.95   11.91    0.70 o
  12   2   1   48.04   46.46    1.18 o
  13   2   1    4.32    3.62    0.46 o
  14   2   1   37.02   49.51    1.77 o
 -12   3   1    5.38    7.24    0.63 o
 -11   3   1    1.70    1.15    0.36 o
 -10   3   1   16.45   17.20    1.07 o
  -9   3   1    6.36    7.69    0.63 o
  -8   3   1   13.27   11.73    0.74 o
  -7   3   1    0.01    0.64    0.45 <
  -6   3   1   33.94   30.15    1.22 o
  -5   3   1    0.50    1.25    0.51 <
  -4   3   1    2.81    1.59    0.42 o
  -3   3   1   25.58   24.38    1.21 o
  -2   3   1   10.71    7.89    0.54 o
  -1   3   1   48.31   50.63    1.15 o
   0   3   1  107.44  100.45    2.04 o
   1   3   1  127.07  140.46    6.53 o
   2   3   1   18.75   18.34    0.88 o
   3   3   1   73.69   72.62    3.45 o
   4   3   1    0.08    0.16    0.40 <
   5   3   1   13.21   12.71    0.69 o
   6   3   1  258.86  254.46    6.22 o
   7   3   1  128.50  120.01    1.81 o
   8   3   1  111.10  115.08    2.31 o
   9   3   1   28.58   24.37    1.01 o
  10   3   1    2.17    1.74    0.34 o
  11   3   1   30.20   32.65    1.38 o
  12   3   1    0.34   -0.14    0.72 <
  -9   4   1    3.57    4.71    0.61 o
  -8   4   1   28.96   32.56    1.21 o
  -7   4   1    0.14    0.43    0.33 <
  -6   4   1    2.60    3.48    0.41 o
  -5   4   1   26.11   26.63    1.07 o
  -4   4   1    1.45    1.25    0.57 <
  -3   4   1    0.00    0.24    0.47 <
  -2   4   1   25.89   23.44    0.87 o
  -1   4   1   31.89   35.09    1.88 o
   0   4   1  193.24  213.90    5.53 o
   1   4   1   31.02   30.45    0.89 o
   2   4   1   10.43    9.45    0.57 o
   3   4   1    4.46    3.99    0.48 o
   4   4   1   39.57   38.24    1.14 o
   5   4   1   39.51   37.24    1.37 o
   6   4   1   84.99   85.50    2.03 o
   7   4   1    5.18    4.08    0.46 o
   8   4   1    4.20    5.08    0.67 o
   9   4   1  133.42  152.20    2.66 o
  -3   5   1    9.22   11.57    1.00 o
  -2   5   1    9.52   10.62    1.08 o
  -1   5   1   26.45   29.04    1.30 o
   0   5   1   24.45   25.87    1.57 o
   1   5   1    2.04    0.84    1.05 <
   2   5   1   19.97   19.09    2.86 o
 -15   0   2   36.77   37.34    1.85 o
 -14   0   2  132.67  143.42    3.05 o
 -13   0   2  850.55  894.36    8.15 o
 -12   0   2   12.62   12.52    0.90 o
 -11   0   2  196.19  210.57    4.07 o
 -10   0   2   58.13   53.81    2.64 o
  -9   0   2  109.42  119.35    5.85 o
  -8   0   2  781.93  821.18   11.27 o
  -7   0   2   17.22   27.05    2.55 o
  -6   0   2  311.14  373.76   29.83 o
  -5   0   2  448.55  560.42   13.06 o
  -4   0   2 4102.04 5219.81   34.90 o
  -3   0   2  497.47  625.51   10.36 o
  -2   0   2  559.49  731.15    9.23 o
  -1   0   2 4477.86 6340.82   20.31 o
   0   0   2 1186.87 1340.51    5.61 o
   1   0   2 3844.62 3676.11   16.87 o
   2   0   2 1228.39 1216.68    9.86 o
   3   0   2  610.85  555.83   11.29 o
   4   0   2 1058.36 1042.40    9.61 o
   5   0   2   18.66   21.07    1.88 o
   6   0   2   53.08   52.91    3.05 o
   7   0   2  676.33  723.04   34.85 o
   8   0   2  334.29  328.38    2.61 o
   9   0   2  328.97  344.39    3.16 o
  10   0   2    1.60    2.53    0.58 o
  11   0   2   70.62   70.46    2.34 o
  12   0   2   18.42   18.50    2.01 o
  13   0   2   25.91   27.66    2.33 o
  14   0   2    0.50    0.55    0.65 <
  15   0   2    8.64    8.74    1.06 o
 -15   1   2   18.05   17.31    0.95 o
 -14   1   2  105.28  107.79    2.04 o
 -13   1   2  109.62  114.17    1.79 o
 -12   1   2   80.33   76.29    1.66 o
 -11   1   2  218.39  209.90    3.21 o
 -10   1   2  338.17  348.18   11.75 o
  -9   1   2    1.83    1.08    0.37 <
  -8   1   2  585.46  582.63    6.58 o
  -7   1   2   47.00   62.83    3.69 o
  -6   1   2  110.04  118.89    4.75 o
  -5   1   2   24.75   31.97    2.41 o
  -4   1   2   96.67  106.34    3.72 o
  -3   1   2  208.01  232.88   15.56 o
  -2   1   2   47.85   56.17    2.13 o
  -1   1   2  200.68  196.85    4.83 o
   0   1   2   50.03   51.89    2.47 o
   1   1   2  172.62  153.05    3.60 o
   2   1   2 5821.96 5648.37   32.62 o
   3   1   2 1089.67 1015.76   17.38 o
   4   1   2 2195.71 2169.38   12.68 o
   5   1   2   16.06   11.52    1.25 o
   6   1   2   25.79   13.68    3.01 o
   7   1   2  264.85  266.21    2.39 o
   8   1   2   92.02   88.20    1.58 o
   9   1   2    6.67    6.44    0.51 o
  10   1   2   15.39   16.00    0.74 o
  11   1   2    0.84    1.07    0.37 <
  12   1   2   49.59   51.28    1.44 o
  13   1   2    6.09    5.25    0.60 o
  14   1   2    3.69    4.79    0.69 o
  15   1   2    2.52    2.49    0.42 o
 -14   2   2    9.93    9.01    0.71 o
 -13   2   2    2.59    2.31    0.50 o
 -12   2   2    4.67    4.06    0.42 o
 -11   2   2  113.74  111.49    1.81 o
 -10   2   2  157.38  153.09    1.95 o
  -9   2   2  260.54  264.29    5.39 o
  -8   2   2   18.01   12.88    0.83 o
  -7   2   2  109.17  111.70    1.99 o
  -6   2   2    0.11   -0.16    0.49 <
  -5   2   2    0.56    0.57    0.37 <
  -4   2   2  188.27  219.87    7.71 o
  -3   2   2  209.54  228.25    6.43 o
  -2   2   2   44.63   43.59    2.46 o
  -1   2   2   49.77   45.67    2.41 o
   0   2   2  106.35   97.41    3.86 o
   1   2   2   11.40   10.40    1.43 o
   2   2   2    0.67    1.15    0.78 <
   3   2   2 1069.09 1129.30   11.28 o
   4   2   2   65.62   55.20    1.41 o
   5   2   2 1867.56 1791.87   21.07 o
   6   2   2   92.35   87.65    1.44 o
   7   2   2    9.76   10.15    0.67 o
   8   2   2   49.15   50.84    1.25 o
   9   2   2  214.21  199.16    3.31 o
  10   2   2   15.11   11.33    0.91 o
  11   2   2    6.34    4.80    0.69 o
  12   2   2    0.15    0.63    0.42 <
  13   2   2    9.77   11.48    1.21 o
  14   2   2   21.09   23.22    1.05 o
 -12   3   2  126.24  135.61    2.55 o
 -11   3   2   41.95   39.09    1.20 o
 -10   3   2   42.32   41.34    1.23 o
  -9   3   2  201.83  203.21    2.33 o
  -8   3   2  120.74  125.13    3.30 o
  -7   3   2   88.33   85.32    2.30 o
  -6   3   2   12.14   11.98    1.27 o
  -5   3   2   66.07   64.86    1.97 o
  -4   3   2   15.14   13.04    1.16 o
  -3   3   2  113.02  114.29    3.15 o
  -2   3   2   59.13   52.54    1.14 o
  -1   3   2    1.95    0.84    0.36 <
   0   3   2   55.22   53.49    1.55 o
   1   3   2   32.00   33.73    0.97 o
   2   3   2    0.58    0.48    0.38 <
   3   3   2  217.63  226.71    4.44 o
   4   3   2   41.11   42.95    1.15 o
   5   3   2  181.00  174.71    2.23 o
   6   3   2  388.20  403.75    4.07 o
   7   3   2 1150.79 1157.35    7.54 o
   8   3   2   12.40   12.43    0.77 o
   9   3   2   25.46   23.68    0.99 o
  10   3   2   37.40   41.14    1.39 o
  11   3   2   49.10   58.19    1.30 o
  12   3   2   11.32   12.93    1.11 o
  -9   4   2   10.53    7.51    0.88 o
  -8   4   2   11.06   10.94    0.56 o
  -7   4   2    3.59    3.49    0.41 o
  -6   4   2  106.15  108.04    3.08 o
  -5   4   2    8.79    9.08    0.66 o
  -4   4   2  105.18  111.56    2.09 o
  -3   4   2   27.45   27.65    1.04 o
  -2   4   2   60.29   67.39    2.07 o
  -1   4   2    0.04    0.38    0.52 <
   0   4   2    6.41    8.03    0.64 o
   1   4   2   66.73   75.61    1.45 o
   2   4   2  108.63  115.69    1.85 o
   3   4   2    0.80    0.05    0.38 <
   4   4   2   13.97   12.23    1.02 o
   5   4   2   18.71   16.99    0.94 o
   6   4   2   82.67   83.10    1.81 o
   7   4   2    2.53    1.63    0.68 <
   8   4   2  109.37   99.60    3.73 o
   9   4   2   37.47   34.00    1.82 o
  -2   5   2    9.62    9.26    0.60 o
  -1   5   2    0.56    0.84    0.65 <
   0   5   2   26.70   30.17    2.85 o
   1   5   2   12.44   12.16    2.36 o
   2   5   2    4.89    5.86    0.74 o
 -15   1   3   78.32   84.35    2.23 o
 -14   1   3    1.38    1.23    0.42 <
 -13   1   3   85.02   84.33    1.95 o
 -12   1   3   21.26   20.36    1.37 o
 -11   1   3  121.82  110.18    2.40 o
 -10   1   3   45.79   49.90    1.73 o
  -9   1   3    0.29    0.66    0.44 <
  -8   1   3   14.64   19.31    1.31 o
  -7   1   3   29.99   35.95    1.70 o
  -6   1   3 1007.12 1146.85   14.40 o
  -5   1   3   14.07    9.55    1.59 o
  -4   1   3  229.08  230.22   10.11 o
  -3   1   3  361.26  368.21   20.92 o
  -2   1   3  462.42  474.59   18.08 o
  -1   1   3  125.44  116.31    2.84 o
   0   1   3   45.51   36.21    1.22 o
   1   1   3   47.11   36.34    1.54 o
   2   1   3  905.44  864.84    8.63 o
   3   1   3  708.06  661.19    8.93 o
   4   1   3   38.72   43.46    5.12 o
   5   1   3    2.42    4.13    0.88 o
   6   1   3  755.79  798.17    6.79 o
   7   1   3   40.91   40.31    0.87 o
   8   1   3    0.22    0.19    0.52 <
   9   1   3  133.00  133.88    1.82 o
  10   1   3   78.55   77.94    1.48 o
  11   1   3    0.90    1.35    0.46 <
  12   1   3  225.48  224.04    4.96 o
  13   1   3   10.60   10.50    1.02 o
  14   1   3   21.64   22.17    1.22 o
 -14   2   3    4.15    4.24    0.46 o
 -13   2   3   11.89    7.86    0.88 o
 -12   2   3    4.16    2.78    0.51 o
 -11   2   3  467.74  485.77    7.52 o
 -10   2   3    0.54    1.48    0.48 o
  -9   2   3   27.87   25.54    1.07 o
  -8   2   3  366.04  370.98   15.72 o
  -7   2   3   69.32   64.35    2.18 o
  -6   2   3  258.96  272.75    9.17 o
  -5   2   3    0.11    0.85    0.46 <
  -4   2   3   12.91   13.77    0.84 o
  -3   2   3   50.42   49.75    2.80 o
  -2   2   3   54.03   51.15    2.64 o
  -1   2   3    0.67   -1.15    0.91 <
   0   2   3  469.42  452.90    8.46 o
   1   2   3  143.81  146.74    7.85 o
   2   2   3   33.02   33.66    2.72 o
   3   2   3   17.92   22.39    1.23 o
   4   2   3 1790.46 1785.01   14.62 o
   5   2   3  506.06  474.66    2.85 o
   6   2   3    3.99    3.63    0.50 o
   7   2   3   73.87   68.06    1.70 o
   8   2   3   37.64   38.69    1.44 o
   9   2   3  198.80  186.04    4.38 o
  10   2   3  122.71  124.07    5.68 o
  11   2   3   29.77   24.90    1.63 o
  12   2   3   10.43   11.28    0.81 o
  13   2   3   12.95   10.94    0.94 o
 -12   3   3    5.48    5.58    0.82 o
 -11   3   3   24.26   26.93    1.68 o
 -10   3   3    2.08    2.57    0.43 o
  -9   3   3   20.96   18.13    1.04 o
  -8   3   3   35.14   32.48    2.21 o
  -7   3   3  373.31  377.91    4.34 o
  -6   3   3   20.05   20.37    1.19 o
  -5   3   3   74.05   71.92    2.91 o
  -4   3   3  217.54  208.91    7.86 o
  -3   3   3    4.12    3.31    0.57 o
  -2   3   3    7.24    5.77    0.57 o
  -1   3   3   76.33   73.97    1.84 o
   0   3   3  149.32  149.36    3.56 o
   1   3   3    9.45    8.90    0.57 o
   2   3   3    0.77    1.00    0.35 <
   3   3   3  131.96  132.05    2.07 o
   4   3   3    7.06    5.83    0.53 o
   5   3   3   26.39   23.39    0.85 o
   6   3   3    8.73    7.60    0.77 o
   7   3   3  363.48  363.26    6.81 o
   8   3   3  178.15  167.16    3.03 o
   9   3   3   69.61   76.55    2.42 o
  10   3   3    0.03    0.51    0.32 <
  11   3   3    3.50    2.26    0.43 o
  12   3   3   16.59   14.56    1.86 o
  -9   4   3   35.50   31.38    4.29 o
  -8   4   3    0.02    0.48    0.28 <
  -7   4   3    0.39    0.36    0.37 <
  -6   4   3    0.07    0.88    0.43 <
  -5   4   3   11.27   12.22    0.73 o
  -4   4   3  126.47  141.60    3.17 o
  -3   4   3    1.96    2.46    0.68 o
  -2   4   3   57.58   62.60    1.58 o
  -1   4   3    5.71    6.23    0.68 o
   0   4   3    0.03    0.61    0.44 <
   1   4   3  102.67  113.24    2.25 o
   2   4   3   51.51   53.80    1.34 o
   3   4   3    2.15    2.52    0.51 o
   4   4   3   81.97   81.63    2.33 o
   5   4   3  174.57  189.53    4.18 o
   6   4   3    5.20    6.61    0.60 o
   7   4   3    1.07    1.23    0.39 o
   8   4   3  143.69  159.49    8.00 o
   9   4   3   41.41   43.48    1.92 o
 -15   0   4   26.70   25.12    1.58 o
 -14   0   4    0.71    0.16    0.41 <
 -13   0   4   35.64   35.25    1.72 o
 -12   0   4    1.94    3.36    0.95 o
 -11   0   4    2.97    2.28    0.59 o
 -10   0   4   10.44    9.81    0.71 o
  -9   0   4   93.56   99.48    2.57 o
  -8   0   4    8.81    6.65    1.10 o
  -7   0   4    0.29    1.20    0.76 <
  -6   0   4 3354.13 4106.25   40.04 o
  -5   0   4  215.72  253.10    9.19 o
  -4   0   4 1089.58 1430.24   19.40 o
  -3   0   4  235.16  313.15    7.85 o
  -2   0   4 2236.25 2798.79   19.31 o
  -1   0   4 2496.81 2661.97   13.92 o
   0   0   4   51.88   57.06    3.03 o
   1   0   4    6.57    5.79    2.11 <
   2   0   4  350.41  421.84   10.80 o
   3   0   4  409.93  423.96   11.11 o
   4   0   4  232.47  224.53    5.38 o
   5   0   4   11.19    8.79    1.54 o
   6   0   4  598.74  634.50    8.50 o
   7   0   4   24.29   25.87    1.98 o
   8   0   4  328.06  357.68    7.22 o
   9   0   4  102.42   98.50    2.76 o
  10   0   4  242.83  262.58    5.34 o
  11   0   4   14.67   12.69    1.73 o
  12   0   4    7.93   10.64    1.58 o
  13   0   4  107.52  114.53    4.21 o
  14   0   4  551.53  628.99    8.44 o
 -15   1   4    1.90    1.19    0.31 o
 -14   1   4   10.17   10.69    0.88 o
 -13   1   4   90.10   98.16    2.63 o
 -12   1   4    0.60    0.41    0.56 <
 -11   1   4   68.18   65.13    1.85 o
 -10   1   4   31.29   33.19    1.58 o
  -9   1   4  308.28  310.45    9.04 o
  -8   1   4    1.34    1.78    0.62 <
  -7   1   4  152.34  159.27    2.78 o
  -6   1   4   63.57   69.30    1.55 o
  -5   1   4  169.49  208.46    5.81 o
  -4   1   4  359.92  412.53    7.36 o
  -3   1   4   45.52   33.67    2.05 o
  -2   1   4  272.55  245.55    4.18 o
  -1   1   4   84.02  112.93    2.69 o
   0   1   4   41.11   40.77    2.17 o
   1   1   4   36.07   35.78    1.79 o
   2   1   4  234.81  253.11    5.07 o
   3   1   4  265.80  266.17   10.11 o
   4   1   4  532.17  565.90   16.27 o
   5   1   4  189.73  198.22    4.86 o
   6   1   4    5.62    7.20    0.54 o
   7   1   4  293.20  292.11    3.41 o
   8   1   4  227.63  222.60    3.73 o
   9   1   4   30.45   30.90    1.06 o
  10   1   4    8.56    9.65    0.72 o
  11   1   4    0.91    2.08    0.68 o
  12   1   4    5.58    5.98    0.88 o
  13   1   4   65.80   63.56    2.14 o
  14   1   4    0.18    0.04    0.65 <
 -14   2   4   10.49   10.71    0.88 o
 -13   2   4   37.36   35.14    1.15 o
 -12   2   4    4.73    3.59    0.54 o
 -11   2   4    3.33    2.66    0.60 o
 -10   2   4  116.30  113.91    2.37 o
  -9   2   4  141.41  133.17    4.97 o
  -8   2   4  384.02  404.40   13.87 o
  -7   2   4  149.23  160.19    6.09 o
  -6   2   4    3.93    5.34    0.61 o
  -5   2   4    6.82    7.01    0.74 o
  -4   2   4  397.17  426.51   14.02 o
  -3   2   4  227.54  264.04    9.02 o
  -2   2   4   26.06   29.53    1.26 o
  -1   2   4  241.99  245.76    4.83 o
   0   2   4   29.88   29.07    3.87 o
   1   2   4  367.26  381.47    8.91 o
   2   2   4    0.47    1.05    0.73 <
   3   2   4   41.37   37.62    1.29 o
   4   2   4  298.47  324.02    9.70 o
   5   2   4  146.51  139.42    4.01 o
   6   2   4  202.18  198.04    3.81 o
   7   2   4   82.39   80.19    2.18 o
   8   2   4    5.33    3.56    0.54 o
   9   2   4  142.94  132.18    3.65 o
  10   2   4  131.80  121.11    2.33 o
  11   2   4   33.35   31.05    2.08 o
  12   2   4    3.74    4.84    0.72 o
  13   2   4   14.70   17.11    0.80 o
 -12   3   4    0.66    1.39    0.34 o
 -11   3   4    2.01    0.86    0.51 <
 -10   3   4    0.11    0.32    0.46 <
  -9   3   4    4.87    5.96    0.77 o
  -8   3   4  111.24  107.54    3.67 o
  -7   3   4    2.39    2.32    0.72 o
  -6   3   4  432.20  436.29    6.26 o
  -5   3   4    0.23    0.44    0.69 <
  -4   3   4   92.02   90.94    2.82 o
  -3   3   4    4.96    4.02    0.83 o
  -2   3   4   95.26   92.38    3.64 o
  -1   3   4  278.56  278.87    8.95 o
   0   3   4    2.45    2.50    0.59 o
   1   3   4   88.85   86.09    2.16 o
   2   3   4  135.59  139.38    2.29 o
   3   3   4  287.10  289.23    2.82 o
   4   3   4  181.62  180.40    2.71 o
   5   3   4   21.94   23.89    1.01 o
   6   3   4  317.32  317.08    6.47 o
   7   3   4    0.00    0.14    0.52 <
   8   3   4   68.92   63.73    1.68 o
   9   3   4    7.10    8.54    0.76 o
  10   3   4   18.69   18.41    1.31 o
  11   3   4    9.35   11.58    0.57 o
  -9   4   4    8.12    8.20    0.59 o
  -8   4   4    0.01    0.17    0.28 <
  -7   4   4  170.52  178.16    4.02 o
  -6   4   4   76.11   82.94    1.56 o
  -5   4   4  204.70  211.22    3.51 o
  -4   4   4    1.30    1.76    0.44 o
  -3   4   4   13.48   14.15    0.78 o
  -2   4   4    6.87    8.46    0.79 o
  -1   4   4  102.15  114.42    3.45 o
   0   4   4   35.54   37.80    1.03 o
   1   4   4   82.76   85.58    2.51 o
   2   4   4    5.44    5.68    0.63 o
   3   4   4    1.13    0.31    0.37 <
   4   4   4    7.82    5.82    0.75 o
   5   4   4    0.02    0.28    0.40 <
   6   4   4   15.46   13.69    0.80 o
   7   4   4   47.50   42.24    1.83 o
   8   4   4   27.74   36.73    2.87 o
 -15   1   5   82.85   87.98    2.85 o
 -14   1   5   21.13   21.33    0.77 o
 -13   1   5   55.40   60.48    1.64 o
 -12   1   5   74.17   72.21    3.11 o
 -11   1   5    1.29    1.06    0.48 <
 -10   1   5   55.22   53.53    1.70 o
  -9   1   5  359.75  354.75   10.62 o
  -8   1   5  505.93  517.92   13.54 o
  -7   1   5    5.83    6.83    0.63 o
  -6   1   5   72.74   68.88    2.01 o
  -5   1   5  226.65  234.92    2.63 o
  -4   1   5 1563.82 1723.96   19.67 o
  -3   1   5   18.60   13.21    1.41 o
  -2   1   5  315.64  348.95    5.72 o
  -1   1   5  641.28  748.36    7.92 o
   0   1   5    0.02    0.52    0.55 <
   1   1   5  526.46  598.51   20.69 o
   2   1   5    0.57    0.17    1.29 <
   3   1   5  116.79  118.49    3.94 o
   4   1   5    4.88    5.38    1.02 o
   5   1   5   53.68   58.42    1.33 o
   6   1   5   26.08   23.01    1.29 o
   7   1   5  100.46  101.94    2.10 o
   8   1   5  125.76  117.60    3.37 o
   9   1   5   74.15   72.28    1.89 o
  10   1   5    1.34    1.14    0.67 <
  11   1   5  371.65  375.97    5.62 o
  12   1   5  288.45  299.33    3.88 o
  13   1   5    1.40    0.52    0.38 <
  14   1   5    0.43    0.48    0.39 <
 -14   2   5    0.00    0.18    0.41 <
 -13   2   5    0.52    0.57    0.34 <
 -12   2   5    2.02    1.46    0.45 o
 -11   2   5    4.67    4.07    0.53 o
 -10   2   5   18.87   18.07    1.14 o
  -9   2   5   47.69   42.14    1.65 o
  -8   2   5   26.77   24.80    1.24 o
  -7   2   5   41.59   38.33    1.64 o
  -6   2   5   78.29   80.22    3.96 o
  -5   2   5   70.99   84.04    3.34 o
  -4   2   5    1.24    1.61    0.55 <
  -3   2   5   96.31  115.29    3.45 o
  -2   2   5  160.37  172.44    8.86 o
  -1   2   5   90.06   93.79    3.60 o
   0   2   5  380.67  391.95   11.30 o
   1   2   5  813.46  808.12   10.86 o
   2   2   5  172.23  167.13    2.87 o
   3   2   5    6.84    5.95    0.73 o
   4   2   5   28.92   24.17    0.72 o
   5   2   5  186.46  174.72    3.08 o
   6   2   5  135.52  129.93    2.05 o
   7   2   5    2.87    2.74    0.50 o
   8   2   5   27.79   30.31    1.09 o
   9   2   5    2.14    2.77    0.58 o
  10   2   5   43.31   40.52    1.35 o
  11   2   5   50.98   52.74    1.93 o
  12   2   5   37.04   34.96    1.22 o
  13   2   5   37.95   45.23    1.94 o
 -12   3   5    0.09    0.32    0.37 <
 -11   3   5   52.23   52.07    1.64 o
 -10   3   5   17.07   17.85    0.92 o
  -9   3   5    8.76    7.24    0.66 o
  -8   3   5    1.35    1.11    0.60 <
  -7   3   5   10.84    9.26    0.93 o
  -6   3   5  176.25  195.92    4.00 o
  -5   3   5   83.01   82.25    3.60 o
  -4   3   5   37.61   36.60    1.42 o
  -3   3   5    0.16   -0.37    0.52 <
  -2   3   5    0.14    0.79    0.53 <
  -1   3   5   15.31   15.71    0.94 o
   0   3   5  181.24  181.23    2.59 o
   1   3   5   72.60   72.63    1.50 o
   2   3   5    9.59    9.06    0.69 o
   3   3   5   99.42   99.91    1.91 o
   4   3   5  134.18  135.83    2.34 o
   5   3   5    3.41    3.14    0.40 o
   6   3   5    9.61    9.71    0.57 o
   7   3   5    0.56    0.77    0.40 <
   8   3   5   30.85   27.30    1.50 o
   9   3   5    5.00    4.45    0.48 o
  10   3   5    5.94    7.13    0.64 o
  11   3   5    1.55    1.89    0.35 o
  -8   4   5   35.64   33.68    1.24 o
  -7   4   5    0.49    0.64    0.33 <
  -6   4   5   43.95   45.93    1.93 o
  -5   4   5   16.06   17.28    0.96 o
  -4   4   5   20.09   21.61    1.21 o
  -3   4   5  203.56  226.38    2.68 o
  -2   4   5   50.74   53.23    1.30 o
  -1   4   5   22.51   24.81    0.91 o
   0   4   5   18.34   19.81    0.98 o
   1   4   5  123.53  130.98    3.44 o
   2   4   5    0.06    0.60    0.38 <
   3   4   5    2.82    2.42    0.75 o
   4   4   5    0.50    0.75    0.52 <
   5   4   5    0.31    0.11    0.36 <
   6   4   5    4.73    5.36    0.51 o
   7   4   5    0.78    0.98    0.35 <
 -15   0   6   22.82   25.51    1.43 o
 -14   0   6    3.12    3.08    0.79 o
 -13   0   6  126.56  120.70    2.81 o
 -12   0   6   32.03   34.36    2.23 o
 -11   0   6 1081.69 1056.54    8.55 o
 -10   0   6  371.99  368.64    5.14 o
  -9   0   6   10.97    8.48    0.86 o
  -8   0   6  252.28  236.07    5.64 o
  -7   0   6 1024.16 1007.60   13.77 o
  -6   0   6  320.80  336.72    4.11 o
  -5   0   6   68.16   91.91    3.30 o
  -4   0   6   71.77   68.76    4.46 o
  -3   0   6   63.47   79.02    3.73 o
  -2   0   6  101.66   98.30    3.29 o
  -1   0   6  106.74  112.65    6.61 o
   0   0   6   55.97   73.64    5.73 o
   1   0   6 2413.37 2877.54   33.02 o
   2   0   6    4.54    1.75    2.04 <
   3   0   6  493.01  548.78   15.95 o
   4   0   6  102.67  115.21    2.96 o
   5   0   6  251.84  286.56   10.09 o
   6   0   6  812.74  835.74   16.56 o
   7   0   6    5.24    5.59    0.61 o
   8   0   6  151.27  150.52    4.79 o
   9   0   6  224.18  226.71    4.31 o
  10   0   6  655.88  687.80    7.54 o
  11   0   6   26.43   24.52    4.12 o
  12   0   6   60.65   66.82    3.01 o
  13   0   6  132.90  147.96    3.88 o
 -14   1   6    7.15    6.05    0.45 o
 -13   1   6    0.54    1.00    0.44 <
 -12   1   6   47.45   47.36    1.50 o
 -11   1   6    1.55   -0.05    0.57 <
 -10   1   6  132.99  119.37    2.13 o
  -9   1   6  211.30  201.89    8.17 o
  -8   1   6    0.10    1.10    0.61 <
  -7   1   6    0.05   -0.36    0.51 <
  -6   1   6    9.64    9.36    0.65 o
  -5   1   6  169.59  191.59    4.37 o
  -4   1   6  249.47  246.62    5.45 o
  -3   1   6   77.76   68.02    3.08 o
  -2   1   6   13.53   14.64    1.59 o
  -1   1   6  438.61  475.98    7.84 o
   0   1   6 1179.94 1321.64   10.11 o
   1   1   6   84.92   82.48    4.77 o
   2   1   6  198.47  243.03   11.49 o
   3   1   6  535.12  605.69   10.93 o
   4   1   6   96.54   93.67    1.60 o
   5   1   6    1.58    1.81    0.40 o
   6   1   6  345.50  325.29    4.77 o
   7   1   6    1.89    2.30    0.61 o
   8   1   6   18.22   17.03    1.08 o
   9   1   6   24.42   22.69    1.59 o
  10   1   6   47.61   46.24    2.43 o
  11   1   6   38.40   37.46    1.27 o
  12   1   6   19.82   18.47    0.96 o
  13   1   6   17.03   18.99    0.98 o
 -13   2   6    0.21    0.90    0.31 <
 -12   2   6   64.16   69.62    2.26 o
 -11   2   6    3.44    4.17    0.51 o
 -10   2   6    9.50    8.93    0.68 o
  -9   2   6   39.72   39.82    1.76 o
  -8   2   6   80.14   85.07    2.24 o
  -7   2   6   35.37   41.03    2.13 o
  -6   2   6   20.81   22.53    1.46 o
  -5   2   6    1.06    1.58    0.55 <
  -4   2   6   23.93   22.12    1.25 o
  -3   2   6   29.70   29.78    1.06 o
  -2   2   6  390.20  407.53    5.01 o
  -1   2   6   32.06   33.24    0.94 o
   0   2   6   60.63   62.64    1.10 o
   1   2   6    0.69    1.89    1.01 <
   2   2   6   46.04   47.11    1.31 o
   3   2   6  337.40  324.67    4.64 o
   4   2   6   25.23   24.55    0.80 o
   5   2   6   60.75   59.99    1.11 o
   6   2   6   85.02   76.43    1.70 o
   7   2   6    3.97    3.56    0.61 o
   8   2   6   29.52   27.89    0.98 o
   9   2   6   27.44   25.90    1.24 o
  10   2   6    0.18   -0.20    0.39 <
  11   2   6    4.71    5.61    0.59 o
  12   2   6   15.09   14.43    0.69 o
 -11   3   6    0.26    0.16    0.33 <
 -10   3   6   22.45   21.60    1.12 o
  -9   3   6  103.34  102.94    2.99 o
  -8   3   6    5.07    4.68    0.64 o
  -7   3   6   27.85   26.35    1.28 o
  -6   3   6    5.36    4.32    0.75 o
  -5   3   6   28.06   29.92    1.15 o
  -4   3   6    4.38    5.00    0.64 o
  -3   3   6   12.75   12.07    0.81 o
  -2   3   6   51.95   53.40    1.75 o
  -1   3   6    5.60    5.61    0.69 o
   0   3   6    0.01    0.21    0.65 <
   1   3   6  361.92  367.80    4.57 o
   2   3   6   68.08   71.65    1.68 o
   3   3   6  233.99  238.26    3.87 o
   4   3   6   12.16   10.96    1.06 o
   5   3   6   23.62   22.12    0.81 o
   6   3   6   67.05   67.44    1.46 o
   7   3   6    2.39    2.26    0.35 o
   8   3   6   10.56   12.92    0.71 o
   9   3   6    9.48    9.22    0.56 o
  10   3   6    8.47    6.96    0.55 o
  -8   4   6    4.08    4.13    0.48 o
  -7   4   6   29.13   27.49    1.56 o
  -6   4   6    0.43    0.48    0.49 <
  -5   4   6   23.10   25.35    1.49 o
  -4   4   6  143.36  157.31    3.84 o
  -3   4   6    0.13    0.77    0.40 <
  -2   4   6   69.89   77.10    2.53 o
  -1   4   6  116.73  130.62    2.32 o
   0   4   6   90.47   97.84    2.24 o
   1   4   6   23.34   22.14    1.12 o
   2   4   6  134.42  136.61    3.57 o
   3   4   6    3.20    2.21    0.41 o
   4   4   6    0.69    1.26    0.46 <
   5   4   6   13.26   12.37    0.72 o
   6   4   6    2.10    3.78    1.27 <
 -14   1   7  136.24  145.28    1.68 o
 -13   1   7  190.36  212.63    4.30 o
 -12   1   7    8.18    8.33    1.23 o
 -11   1   7    5.58    4.20    0.53 o
 -10   1   7  153.12  155.02    2.81 o
  -9   1   7  146.68  132.02    2.62 o
  -8   1   7   44.48   49.10    1.95 o
  -7   1   7   20.56   17.87    0.85 o
  -6   1   7   83.89   86.19    1.66 o
  -5   1   7   23.39   22.42    0.92 o
  -4   1   7  172.85  189.34    5.88 o
  -3   1   7   48.03   66.03    2.65 o
  -2   1   7   32.72   36.49    1.72 o
  -1   1   7  484.20  555.35    5.87 o
   0   1   7    9.38    6.60    0.78 o
   1   1   7   93.45  101.42    2.34 o
   2   1   7   84.72   97.45    1.91 o
   3   1   7    2.76    2.65    0.49 o
   4   1   7  161.27  172.53    2.29 o
   5   1   7   31.36   29.29    1.06 o
   6   1   7    0.24    0.56    0.56 <
   7   1   7   81.89   78.58    2.05 o
   8   1   7  587.76  604.82    5.35 o
   9   1   7   11.37   13.42    1.18 o
  10   1   7    2.69    2.75    0.63 o
  11   1   7    0.97    1.12    0.40 <
  12   1   7   27.30   28.09    1.61 o
 -13   2   7   31.55   34.16    1.19 o
 -12   2   7  232.74  256.89    2.89 o
 -11   2   7    8.94    9.10    0.66 o
 -10   2   7   31.16   30.36    1.76 o
  -9   2   7   40.19   37.42    2.05 o
  -8   2   7   80.33   76.77    1.83 o
  -7   2   7   39.34   41.51    1.58 o
  -6   2   7  226.39  217.53    6.49 o
  -5   2   7   14.22   14.89    1.11 o
  -4   2   7    0.67    1.48    0.72 <
  -3   2   7  217.33  222.68    3.46 o
  -2   2   7  618.67  646.56   16.33 o
  -1   2   7   70.15   61.76    1.28 o
   0   2   7   14.23   16.25    0.66 o
   1   2   7   43.28   47.97    1.61 o
   2   2   7    0.21    0.10    0.52 <
   3   2   7  575.41  584.01    5.63 o
   4   2   7  105.73  104.01    2.03 o
   5   2   7  127.12  128.43    1.63 o
   6   2   7  190.33  195.92    3.21 o
   7   2   7    7.48    6.61    0.46 o
   8   2   7   95.77   93.53    1.61 o
   9   2   7    0.98    1.27    0.47 <
  10   2   7    5.12    5.03    0.53 o
  11   2   7   20.36   22.88    1.00 o
 -11   3   7   10.82   14.27    0.79 o
 -10   3   7  135.34  133.45    6.51 o
  -9   3   7    8.02    7.18    0.59 o
  -8   3   7   22.94   20.07    0.93 o
  -7   3   7   11.87   10.69    0.90 o
  -6   3   7   13.21   13.88    0.99 o
  -5   3   7    4.02    4.43    0.60 o
  -4   3   7    0.42    0.88    0.47 <
  -3   3   7   93.53   95.94    2.23 o
  -2   3   7    1.51    1.45    0.64 <
  -1   3   7   28.98   31.52    1.35 o
   0   3   7    8.31    7.35    0.72 o
   1   3   7  235.05  246.74    9.17 o
   2   3   7  169.39  174.10    4.09 o
   3   3   7   17.10   17.08    1.01 o
   4   3   7   44.21   40.52    1.17 o
   5   3   7   28.65   30.97    1.01 o
   6   3   7    0.02   -0.20    0.35 <
   7   3   7   25.80   24.76    1.23 o
   8   3   7   16.17   21.82    0.86 o
   9   3   7    6.88    6.06    0.52 o
  -7   4   7    0.56    0.98    0.33 <
  -6   4   7    0.45   -0.13    0.32 <
  -5   4   7   35.29   36.03    1.17 o
  -4   4   7    4.17    4.43    0.46 o
  -3   4   7    8.13    7.82    0.51 o
  -2   4   7   18.71   18.70    1.13 o
  -1   4   7  161.08  168.76    2.79 o
   0   4   7    0.05    2.96    0.55 o
   1   4   7   31.37   30.30    1.85 o
   2   4   7   18.05   18.41    0.86 o
   3   4   7   47.17   45.07    1.32 o
   4   4   7   14.48   14.98    1.14 o
   5   4   7    3.64    5.94    0.91 o
 -14   0   8   19.77   21.88    1.32 o
 -13   0   8   17.07   11.76    2.48 o
 -12   0   8  285.93  278.98    5.95 o
 -11   0   8   72.99   69.35    2.34 o
 -10   0   8   40.91   31.78    2.19 o
  -9   0   8    2.96    2.63    0.73 o
  -8   0   8   33.74   30.34    1.55 o
  -7   0   8  765.11  770.15    8.39 o
  -6   0   8    7.72    4.87    0.82 o
  -5   0   8  154.88  141.08    4.69 o
  -4   0   8   98.28   92.45    2.23 o
  -3   0   8  946.27  996.78    9.77 o
  -2   0   8  343.47  412.39   13.62 o
  -1   0   8    0.01    1.45    1.00 <
   0   0   8   20.59   31.33    1.97 o
   1   0   8   19.18   29.34    1.31 o
   2   0   8  492.39  585.72   13.17 o
   3   0   8    9.82   10.80    1.16 o
   4   0   8   84.19   99.25    4.39 o
   5   0   8  245.71  272.70    8.94 o
   6   0   8   37.56   36.87    4.72 o
   7   0   8   56.26   59.86    2.55 o
   8   0   8  782.41  776.15   14.48 o
   9   0   8    2.53    2.43    1.27 <
  10   0   8  343.57  336.77    6.37 o
  11   0   8   51.26   42.96    2.12 o
 -13   1   8   29.35   30.16    0.96 o
 -12   1   8    0.33   -0.29    0.34 <
 -11   1   8   47.70   44.34    2.08 o
 -10   1   8  130.41  119.14    2.68 o
  -9   1   8  238.56  209.76    3.56 o
  -8   1   8  229.25  228.96    2.88 o
  -7   1   8  250.57  231.26    2.60 o
  -6   1   8   36.75   32.15    1.13 o
  -5   1   8   24.65   21.81    0.83 o
  -4   1   8   99.09  103.75    2.46 o
  -3   1   8   45.62   44.40    1.68 o
  -2   1   8    1.75    1.27    0.32 o
  -1   1   8  162.74  188.16    3.63 o
   0   1   8    0.01    0.66    0.48 <
   1   1   8   32.78   32.35    1.08 o
   2   1   8   72.91   62.85    1.37 o
   3   1   8  188.30  192.14    3.39 o
   4   1   8   69.45   71.16    1.49 o
   5   1   8  628.72  690.66    9.63 o
   6   1   8   23.41   26.98    1.22 o
   7   1   8  170.04  177.08    2.52 o
   8   1   8    1.40    0.73    0.51 <
   9   1   8   14.15   16.19    1.02 o
  10   1   8   19.36   21.67    0.95 o
  11   1   8    6.76    6.25    0.74 o
 -12   2   8    9.02    9.23    0.51 o
 -11   2   8    3.56    2.14    0.40 o
 -10   2   8  114.79  119.80    6.57 o
  -9   2   8    2.06    1.50    0.55 <
  -8   2   8  285.58  282.71    4.09 o
  -7   2   8    7.58    9.44    0.82 o
  -6   2   8  132.16  117.73    2.17 o
  -5   2   8   57.76   50.55    1.73 o
  -4   2   8    2.14    2.22    0.91 <
  -3   2   8   86.47   81.59    1.98 o
  -2   2   8  122.21  123.32    3.09 o
  -1   2   8   88.87   87.34    2.61 o
   0   2   8   11.32   11.17    1.14 o
   1   2   8   80.18   74.73    1.76 o
   2   2   8   99.93  114.23    1.90 o
   3   2   8    0.18    0.76    0.45 <
   4   2   8  346.94  349.65    4.10 o
   5   2   8    2.28    1.73    0.39 o
   6   2   8  245.51  229.28    2.96 o
   7   2   8    1.71    0.34    0.47 <
   8   2   8    2.08    3.48    0.47 o
   9   2   8   12.01   11.92    0.86 o
  10   2   8    0.02    0.44    0.39 <
 -10   3   8  118.89  127.23    2.94 o
  -9   3   8    0.96    0.74    0.37 <
  -8   3   8   29.86   29.89    1.04 o
  -7   3   8   43.64   43.83    1.66 o
  -6   3   8   49.62   45.55    1.56 o
  -5   3   8  166.22  163.85    3.01 o
  -4   3   8  268.94  273.02    4.50 o
  -3   3   8   97.25  102.16    2.24 o
  -2   3   8   22.70   24.00    1.33 o
  -1   3   8   68.76   69.99    2.37 o
   0   3   8  281.56  271.89    3.95 o
   1   3   8  181.26  188.24    3.51 o
   2   3   8   40.26   38.17    1.37 o
   3   3   8   26.69   26.91    1.07 o
   4   3   8   38.10   40.36    1.13 o
   5   3   8    0.26    0.23    0.41 <
   6   3   8   19.64   19.34    0.89 o
   7   3   8   27.50   36.44    2.31 o
   8   3   8   40.49   45.20    2.62 o
  -5   4   8   23.31   22.69    1.06 o
  -4   4   8    0.05    0.14    0.30 <
  -3   4   8    1.08    1.89    0.51 o
  -2   4   8    0.24   -0.19    0.37 <
  -1   4   8    1.08    2.61    0.37 o
   0   4   8   26.64   25.48    1.60 o
   1   4   8   22.14   20.33    0.83 o
   2   4   8    0.10   -0.38    0.43 <
   3   4   8   41.67   44.07    1.77 o
   4   4   8    0.40    0.74    0.59 <
 -13   1   9    0.09    0.39    0.29 <
 -12   1   9    4.12    3.68    0.48 o
 -11   1   9   18.71   17.33    1.58 o
 -10   1   9    6.00    8.52    0.95 o
  -9   1   9  131.11  127.16    2.39 o
  -8   1   9    7.08   11.50    0.92 o
  -7   1   9   42.94   42.43    1.58 o
  -6   1   9    5.52    5.81    0.78 o
  -5   1   9 1107.80 1140.78   18.13 o
  -4   1   9    0.67    0.76    0.49 <
  -3   1   9    2.26    3.57    0.57 o
  -2   1   9    9.25    9.16    0.49 o
  -1   1   9  230.02  244.53    3.23 o
   0   1   9    1.97    1.34    0.67 <
   1   1   9   35.01   37.48    1.30 o
   2   1   9   82.25   86.04    2.07 o
   3   1   9    0.87    0.81    0.50 <
   4   1   9  125.09  126.49    2.18 o
   5   1   9  156.32  155.08    2.91 o
   6   1   9  282.99  296.30    4.21 o
   7   1   9  106.48  101.26    1.67 o
   8   1   9    8.38    4.90    0.71 o
   9   1   9    2.40    3.71    0.58 o
  10   1   9  256.06  238.16    5.13 o
  11   1   9    2.46    2.99    0.75 o
 -11   2   9   78.81   73.08    5.88 o
 -10   2   9    3.83    2.81    0.41 o
  -9   2   9    7.25    8.52    0.67 o
  -8   2   9   75.33   72.15    2.14 o
  -7   2   9  265.54  251.91    5.08 o
  -6   2   9  236.95  240.26    5.07 o
  -5   2   9   28.68   27.16    1.12 o
  -4   2   9    1.46    1.18    0.74 <
  -3   2   9   88.02   84.90    2.73 o
  -2   2   9    9.81   12.18    1.21 o
  -1   2   9  269.48  267.27    5.84 o
   0   2   9   58.62   55.16    2.09 o
   1   2   9    8.74    8.16    0.87 o
   2   2   9    5.64    7.41    0.57 o
   3   2   9   26.65   27.81    0.81 o
   4   2   9   49.58   45.54    1.29 o
   5   2   9   16.93   17.11    0.67 o
   6   2   9   67.86   68.76    2.38 o
   7   2   9    8.14    7.57    0.57 o
   8   2   9   22.37   19.45    1.98 o
   9   2   9    1.27    1.08    0.38 <
  10   2   9   48.08   52.52    2.08 o
  -9   3   9   33.94   28.31    2.74 o
  -8   3   9   21.60   18.83    1.08 o
  -7   3   9    0.31    0.89    0.49 <
  -6   3   9    4.90    3.11    0.62 o
  -5   3   9    1.46    1.39    0.47 <
  -4   3   9   65.90   65.33    2.58 o
  -3   3   9   12.89   12.24    1.25 o
  -2   3   9   76.15   74.15    1.94 o
  -1   3   9   43.69   43.79    1.43 o
   0   3   9    0.05    1.05    0.55 <
   1   3   9   32.83   29.25    1.23 o
   2   3   9   12.20   10.26    0.81 o
   3   3   9    0.12    0.69    0.43 <
   4   3   9    0.66    2.00    0.53 o
   5   3   9    0.97    2.47    0.34 o
   6   3   9    2.45    3.63    0.57 o
   7   3   9   10.69   12.45    0.93 o
  -2   4   9   42.64   37.24    1.76 o
  -1   4   9    9.87   10.55    1.56 o
   0   4   9    3.66    2.46    0.82 o
   1   4   9    3.55    3.93    0.76 o
 -11   0  10  136.71  132.21    2.71 o
 -10   0  10    1.30    1.76    0.62 <
  -9   0  10   34.65   43.03    1.63 o
  -8   0  10  240.21  247.16    4.30 o
  -7   0  10  104.39  100.25    2.54 o
  -6   0  10  219.33  243.19    4.92 o
  -5   0  10  736.23  765.23   12.39 o
  -4   0  10   18.75   19.70    1.26 o
  -3   0  10 1010.21 1010.21   12.98 o
  -2   0  10   73.33   81.55    3.03 o
  -1   0  10  111.82  122.57    3.66 o
   0   0  10  114.24  115.31    3.39 o
   1   0  10    4.67    4.61    0.89 o
   2   0  10  291.30  309.78    8.96 o
   3   0  10  252.14  290.29    5.47 o
   4   0  10  458.74  484.52   25.04 o
   5   0  10    6.65    7.79    1.35 o
   6   0  10   55.01   51.95    2.50 o
   7   0  10  544.39  523.60    7.00 o
   8   0  10  296.17  273.55    4.51 o
   9   0  10  256.96  243.94    5.10 o
  10   0  10    3.85    5.04    0.83 o
 -12   1  10    0.10    1.27    0.35 o
 -11   1  10    1.12    2.20    0.45 o
 -10   1  10   10.58    9.54    0.82 o
  -9   1  10   95.09   94.50    2.35 o
  -8   1  10   50.05   51.79    1.60 o
  -7   1  10    0.44    0.93    0.61 <
  -6   1  10  179.04  187.90    3.51 o
  -5   1  10    7.53    6.76    0.89 o
  -4   1  10  182.14  181.35    5.64 o
  -3   1  10  434.04  412.66    7.71 o
  -2   1  10   69.22   68.63    1.70 o
  -1   1  10   14.06   11.61    0.79 o
   0   1  10   88.85   91.45    1.86 o
   1   1  10   35.90   36.95    0.98 o
   2   1  10    0.98    1.31    0.47 <
   3   1  10    0.19    0.13    0.43 <
   4   1  10    0.18    0.63    0.42 <
   5   1  10   16.45   14.84    0.99 o
   6   1  10  135.68  131.96    2.63 o
   7   1  10    1.01    0.30    0.58 <
   8   1  10   36.21   28.48    1.58 o
   9   1  10   20.70   15.22    1.54 o
  10   1  10   54.20   48.25    2.07 o
 -10   2  10    2.88    3.82    0.39 o
  -9   2  10   54.79   53.84    1.45 o
  -8   2  10    7.00    8.73    0.68 o
  -7   2  10  294.47  286.32    5.81 o
  -6   2  10   40.86   37.04    1.63 o
  -5   2  10   41.39   38.12    1.47 o
  -4   2  10  200.13  202.71    3.31 o
  -3   2  10   22.04   22.70    1.32 o
  -2   2  10  159.73  155.53    4.74 o
  -1   2  10    9.45   10.77    0.81 o
   0   2  10   12.17    8.62    0.77 o
   1   2  10   31.29   35.10    1.24 o
   2   2  10  157.59  150.26    2.07 o
   3   2  10  117.08  112.95    2.62 o
   4   2  10    0.93    1.10    0.39 <
   5   2  10   28.33   25.13    0.99 o
   6   2  10   19.22   15.22    1.05 o
   7   2  10    5.68    6.95    0.55 o
   8   2  10    1.23    0.30    0.61 <
  -8   3  10   65.25   70.05    5.40 o
  -7   3  10   80.06   80.78    2.07 o
  -6   3  10   35.59   34.16    1.87 o
  -5   3  10  165.15  160.57    5.67 o
  -4   3  10    2.86    1.53    0.48 o
  -3   3  10    9.05    8.57    0.87 o
  -2   3  10    0.13    0.84    0.62 <
  -1   3  10    0.20   -0.05    0.49 <
   0   3  10   92.02   99.02    2.64 o
   1   3  10    0.04    0.16    0.47 <
   2   3  10    0.22    0.13    0.46 <
   3   3  10    7.60    6.59    0.61 o
   4   3  10   75.21   73.12    1.85 o
   5   3  10   16.02   16.13    1.63 o
   6   3  10    3.64    3.44    0.63 o
 -11   1  11    3.67    4.54    0.50 o
 -10   1  11   14.33   11.02    1.20 o
  -9   1  11   71.05   76.22    2.31 o
  -8   1  11    6.12    6.24    0.63 o
  -7   1  11   32.41   34.00    1.28 o
  -6   1  11  130.51  122.92    2.40 o
  -5   1  11   20.90   18.41    1.07 o
  -4   1  11  146.10  145.98    3.57 o
  -3   1  11   12.05   12.78    0.81 o
  -2   1  11   93.46   87.27    3.72 o
  -1   1  11    1.37    2.70    0.56 o
   0   1  11  346.55  389.48    6.07 o
   1   1  11  209.23  243.90    2.93 o
   2   1  11  192.16  197.00    4.67 o
   3   1  11   52.70   53.46    1.76 o
   4   1  11  185.13  184.65    4.29 o
   5   1  11   41.18   36.56    1.33 o
   6   1  11   30.68   29.75    1.93 o
   7   1  11    0.64    0.16    0.47 <
   8   1  11    0.06    0.23    0.45 <
   9   1  11    6.49    5.12    0.90 o
  -9   2  11   54.90   51.72    6.48 o
  -8   2  11    3.50    4.76    0.63 o
  -7   2  11   17.84   16.57    1.00 o
  -6   2  11   12.70   13.18    1.02 o
  -5   2  11   57.21   57.52    1.93 o
  -4   2  11    0.61    0.57    0.49 <
  -3   2  11  120.46  112.08    3.02 o
  -2   2  11    9.93    8.32    0.66 o
  -1   2  11   78.97   77.15    3.23 o
   0   2  11  146.95  146.61    3.29 o
   1   2  11   35.39   41.70    1.12 o
   2   2  11  317.55  344.25    3.69 o
   3   2  11    5.85    5.57    0.49 o
   4   2  11    3.92    5.19    0.53 o
   5   2  11    8.19    6.81    0.64 o
   6   2  11    0.58    1.45    0.43 o
   7   2  11    1.00    0.76    0.52 <
  -6   3  11    0.68   -0.24    0.62 <
  -5   3  11    0.18    0.79    0.74 <
  -4   3  11    2.60    2.41    0.36 o
  -3   3  11   19.09   16.76    0.78 o
  -2   3  11   37.22   32.56    1.38 o
  -1   3  11    7.89    7.67    0.60 o
   0   3  11   70.33   70.41    1.99 o
   1   3  11   59.00   67.26    1.91 o
   2   3  11    4.77    4.78    0.55 o
   3   3  11   41.57   39.23    1.27 o
   4   3  11   43.83   45.36    3.91 o
 -10   0  12    0.38   -0.34    0.52 <
  -9   0  12   50.44   62.88    2.79 o
  -8   0  12    0.07   -0.26    0.68 <
  -7   0  12   13.92   16.45    0.99 o
  -6   0  12    7.70   11.33    0.72 o
  -5   0  12    7.38   10.46    0.88 o
  -4   0  12  278.93  295.14    4.91 o
  -3   0  12    7.36    6.10    0.95 o
  -2   0  12  443.46  454.96    5.09 o
  -1   0  12  419.27  448.79    6.84 o
   0   0  12   48.20   52.36    2.06 o
   1   0  12  296.53  312.97    4.46 o
   2   0  12   38.92   45.49    1.83 o
   3   0  12   44.75   51.84    2.55 o
   4   0  12  103.13   97.75    3.36 o
   5   0  12   67.63   64.26    2.57 o
   6   0  12    2.40    2.71    0.76 o
   7   0  12   68.79   69.58    2.14 o
  -9   1  12    0.00    0.38    0.39 <
  -8   1  12   20.54   20.02    0.83 o
  -7   1  12   63.49   73.76    1.87 o
  -6   1  12    3.44    3.68    0.55 o
  -5   1  12    2.08    1.35    0.45 o
  -4   1  12   24.33   23.23    1.62 o
  -3   1  12   48.54   43.77    1.53 o
  -2   1  12  133.38  129.55    3.41 o
  -1   1  12  301.92  301.52   11.06 o
   0   1  12  141.81  153.19    4.01 o
   1   1  12    5.96    3.59    0.54 o
   2   1  12    1.21    2.05    0.48 o
   3   1  12   11.11   12.90    0.73 o
   4   1  12    8.08    6.97    0.67 o
   5   1  12    0.90    1.27    0.71 <
   6   1  12   56.49   64.59    1.79 o
   7   1  12    4.31    1.95    1.05 <
  -8   2  12    2.43    1.84    0.76 <
  -7   2  12    2.69    2.49    0.69 o
  -6   2  12   17.33   16.23    1.06 o
  -5   2  12   23.31   23.08    1.11 o
  -4   2  12    2.84    3.69    0.86 o
  -3   2  12   75.16   70.92    5.30 o
  -2   2  12    5.02    6.10    0.97 o
  -1   2  12   37.70   40.36    1.84 o
   0   2  12   78.62   63.96    2.37 o
   1   2  12    1.38    1.95    0.42 o
   2   2  12   69.27   72.18    2.30 o
   3   2  12    0.02    0.72    0.50 <
   4   2  12   13.42   13.22    1.00 o
   5   2  12   11.26   11.80    1.18 o
  -1   3  12   95.44   83.69    5.73 o
  -8   1  13   16.36   15.64    1.04 o
  -7   1  13    4.16    6.49    0.58 o
  -6   1  13    5.12    7.01    0.52 o
  -5   1  13    0.00   -0.19    0.43 <
  -4   1  13   20.27   15.76    1.21 o
  -3   1  13   70.35   71.62    3.31 o
  -2   1  13   21.05   19.31    1.03 o
  -1   1  13   20.51   17.97    1.04 o
   0   1  13    8.26   10.12    0.66 o
   1   1  13   42.42   36.64    2.70 o
   2   1  13    0.97    0.34    0.44 <
   3   1  13   31.10   28.25    3.53 o
   4   1  13   73.38   75.33    6.46 o
   5   1  13   29.47   34.48    1.20 o
  -5   2  13    0.19   -0.34    0.65 <
  -4   2  13    4.69    4.10    0.70 o
  -3   2  13   95.47   84.38    5.07 o
  -2   2  13    8.11   10.49    0.99 o
  -1   2  13   39.22   39.90    1.66 o
   0   2  13    0.86    0.53    0.45 <
   1   2  13  114.20  103.10    6.83 o
   2   2  13    0.02   -0.04    0.48 <
   3   2  13   41.47   38.14    1.60 o
  -6   0  14  111.21  113.78    3.07 o
  -5   0  14    6.96    4.48    0.71 o
  -4   0  14    4.01    3.57    0.48 o
  -3   0  14   28.17   36.87    1.76 o
  -2   0  14    3.06    2.45    0.69 o
  -1   0  14   33.43   32.74    1.58 o
   0   0  14   10.79   10.63    1.07 o
   1   0  14   51.90   55.70    2.11 o
   2   0  14  192.81  199.96    3.79 o
   3   0  14    1.31    3.91    0.74 o
   4   0  14    0.12    0.20    0.57 <
  -5   1  14   65.58   64.96   10.41 o
  -4   1  14    3.30    2.67    0.48 o
  -3   1  14    0.71    0.80    0.81 <
  -2   1  14    6.07    5.25    0.65 o
  -1   1  14    6.04    5.71    0.65 o
   0   1  14    2.43    2.06    0.50 o
   1   1  14   22.20   21.01    3.81 o
   2   1  14    7.08    9.76    1.86 o
   3   1  14   34.83   35.38    4.81 o
